# Supplementary material for: Integrative Proteomic and Phosphoproteomic Analyses of Granulosa Cells During Follicular Atresia in Porcine
Source: Front Cell Dev Biol. 2021 Jan 15;8:624985. doi: 10.3389/fcell.2020.624985 (PMC7843964; doi:10.3389/fcell.2020.624985)
Supplement: Supplementary Figure 1 — motif-x – Phosphoproteomic. [file Data_Sheet_1.ZIP]

Archive with 11 entries (10 files):
- Supplemental Data/
- Supplemental Data/Fig S1--motif-x--Phosphoproteomic.pdf
- Supplemental Data/S1 File--Functional_classification-Proteomic.rar
- Supplemental Data/S2 File--Enrichment_pathway_image-Proteomic.rar
- Supplemental Data/S3 File--Functional_classification-Phosphoproteomic.rar
- Supplemental Data/S4 File--Kinase analysis.rar
- Supplemental Data/Supplemental Materials data.docx
- Supplemental Data/Table S1--MS_identified_information-Proteomic.xlsx
- Supplemental Data/Table S2--Differentially expressed statistics-Proteomic.xlsx
- Supplemental Data/Table S3--MS_identified_information-Phosphoproteomic.xlsx
- Supplemental Data/Table S4--Differentially expressed statistics-Phosphoproteomic.xlsx
